# Supplementary material for: Natural Killer Cells Reprogram Myeloid-Derived Suppressor Cells to Induce TNF-α Release via NKG2D–Ligand Interaction after Cryo-Thermal Therapy
Source: Int J Mol Sci. 2024 May 9;25(10):5151. doi: 10.3390/ijms25105151 (PMC11121051; doi:10.3390/ijms25105151)
Supplement: Supplementary file 1 [file ijms-25-05151-s001.zip]

Archive with 1 entries (1 files):
- ijms-2971119-supplementary.pdf
